# Supplementary material for: Development of a Population Pharmacokinetic Model Characterizing the Tissue Distribution of Resveratrol After Administration by Different Routes and Doses in Rats
Source: Nutrients. 2025 Jan 3;17(1):181. doi: 10.3390/nu17010181 (PMC11722891; doi:10.3390/nu17010181)
Supplement: Supplementary file 1 [file nutrients-17-00181-s001.zip]

Archive with 1 entries (1 files):
- nutrients-3369293-supplementary.pdf
